# Supplementary material for: Breastmilk Feeding during the First 4 to 6 Months of Age and Childhood Disease Burden until 10 Years of Age
Source: Nutrients. 2021 Aug 17;13(8):2825. doi: 10.3390/nu13082825 (PMC8400284; doi:10.3390/nu13082825)
Supplement: Supplementary file 1 [file nutrients-13-02825-s001.zip]

Archive with 1 entries (1 files):
- nutrients-1329696-supplementary.pdf
